# Supplementary material for: Seasonal variation and etiologic inferences of childhood pneumonia and diarrhea mortality in India
Source: eLife. 2019 Aug 27;8:e46202. doi: 10.7554/eLife.46202 (PMC6759316; doi:10.7554/eLife.46202)
Supplement: Figure 3—source data 1. [file elife-46202-fig3-data1.csv]

month	month_label	disease	group	expected_deaths	rr	rr_lb	rr_ub
1	Apr	pneumonia	NA	51.85935	1	1	1
2	May	pneumonia	NA	54.47223	1.016500649	0.972521614	1.062468488
3	Jun	pneumonia	NA	58.95658	1.136855413	1.049000294	1.232068511
4	Jul	pneumonia	NA	65.40844	1.220580175	1.104764733	1.348536861
5	Aug	pneumonia	NA	63.73744	1.189397828	1.074646989	1.316401765
6	Sep	pneumonia	NA	58.41983	1.126505328	1.028914814	1.233352106
7	Oct	pneumonia	NA	62.53889	1.167031734	1.075278042	1.266614787
8	Nov	pneumonia	NA	70.75212	1.364307922	1.251920359	1.486784757
9	Dec	pneumonia	NA	86.10926	1.606875947	1.46127381	1.766985963
10	Jan	pneumonia	NA	88.94629	1.659817581	1.509699606	1.824862635
11	Feb	pneumonia	NA	68.951	1.424546908	1.319117172	1.538403061
12	Mar	pneumonia	NA	62.09268	1.158705022	1.107157999	1.212651968
13	Apr	pneumonia	NA	51.8863	1.000519711	1.000138445	1.000901122
1	Apr	diarrhea	nofeverblood	37.606156	1	1	1
2	May	diarrhea	nofeverblood	45.985749	1.183379075	1.12467826	1.245143685
3	Jun	diarrhea	nofeverblood	56.642616	1.506205976	1.374574926	1.650442185
4	Jul	diarrhea	nofeverblood	64.442212	1.658330404	1.482819416	1.854615404
5	Aug	diarrhea	nofeverblood	56.953513	1.465619188	1.309278517	1.640628466
6	Sep	diarrhea	nofeverblood	44.150329	1.174018676	1.059846063	1.300490609
7	Oct	diarrhea	nofeverblood	40.881855	1.052037488	0.954113711	1.160011499
8	Nov	diarrhea	nofeverblood	42.721489	1.13602383	1.021140942	1.263831551
9	Dec	diarrhea	nofeverblood	51.187846	1.317247771	1.17212738	1.480335432
10	Jan	diarrhea	nofeverblood	53.429006	1.374920917	1.226738485	1.541002872
11	Feb	diarrhea	nofeverblood	42.365575	1.207028123	1.102109481	1.321934812
12	Mar	diarrhea	nofeverblood	40.127018	1.032612803	0.979053535	1.089102038
13	Apr	diarrhea	nofeverblood	37.582038	0.999358684	0.998916797	0.999800767
1	Apr	diarrhea	feverblood	3.836833	1	1	1
2	May	diarrhea	feverblood	4.814505	1.214334312	1.027143104	1.435640094
3	Jun	diarrhea	feverblood	5.463073	1.423849654	1.055017478	1.921624882
4	Jul	diarrhea	feverblood	5.730189	1.445292065	1.004085689	2.080369411
5	Aug	diarrhea	feverblood	5.157915	1.300950587	0.904511041	1.871146236
6	Sep	diarrhea	feverblood	4.471507	1.165416051	0.842871699	1.611389461
7	Oct	diarrhea	feverblood	4.506459	1.136637712	0.836512778	1.544441784
8	Nov	diarrhea	feverblood	4.521355	1.178408026	0.837878697	1.657334745
9	Dec	diarrhea	feverblood	4.678433	1.180013788	0.806906682	1.725642593
10	Jan	diarrhea	feverblood	4.268409	1.076595864	0.741186317	1.563788522
11	Feb	diarrhea	feverblood	3.385289	0.945335731	0.701871449	1.273252596
12	Mar	diarrhea	feverblood	3.58388	0.903941023	0.759063218	1.076470777
13	Apr	diarrhea	feverblood	3.831551	0.998623329	0.997171856	1.000076915
1	Apr	diarrhea	typhoid	4.44578	1	1	1
2	May	diarrhea	typhoid	4.785264	1.041639501	0.887989686	1.221875511
3	Jun	diarrhea	typhoid	5.112044	1.149864306	0.864986196	1.528565344
4	Jul	diarrhea	typhoid	5.847557	1.272875731	0.901296325	1.797646991
5	Aug	diarrhea	typhoid	6.054816	1.317991198	0.934660447	1.85853676
6	Sep	diarrhea	typhoid	5.466363	1.229562019	0.904952597	1.670609891
7	Oct	diarrhea	typhoid	4.987597	1.085682819	0.809713668	1.455708642
8	Nov	diarrhea	typhoid	4.345488	0.977441033	0.702854309	1.35930158
9	Dec	diarrhea	typhoid	4.357817	0.948594501	0.656086641	1.371513258
10	Jan	diarrhea	typhoid	4.472633	0.973587227	0.677434048	1.3992094
11	Feb	diarrhea	typhoid	4.154476	1.001224503	0.7498756	1.336822406
12	Mar	diarrhea	typhoid	4.603972	1.002176601	0.846477804	1.186514207
13	Apr	diarrhea	typhoid	4.445306	0.999893423	0.998498849	1.001289944
