# Supplementary material for: Seasonal variation and etiologic inferences of childhood pneumonia and diarrhea mortality in India
Source: eLife. 2019 Aug 27;8:e46202. doi: 10.7554/eLife.46202 (PMC6759316; doi:10.7554/eLife.46202)
Supplement: Figure 3—figure supplement 1—source data 1. [file elife-46202-fig3-figsupp1-data1.csv]

year	month	month2	pneu_fit	diar_nofeverblood_fit	diar_feverblood_fit	typhoid_fit
2005	1	1	125.9576524	83.15016114	8.251621776	8.304194889
2005	2	2	94.7312897	63.02678287	5.970982021	7.293515026
2005	3	3	85.07149735	58.92022131	6.149422423	7.90496812
2005	4	4	72.30676916	55.62960694	6.861521093	7.624106578
2005	5	5	77.12676727	68.49998387	9.199071164	8.204644386
2005	6	6	83.71029387	83.84876188	10.73584193	8.636904304
2005	7	7	92.39985222	94.08200451	10.89393044	9.653748332
2005	8	8	90.19812284	82.61786028	9.258602398	9.833851961
2005	9	9	83.93113708	64.55055903	7.831616062	8.858581331
2005	10	10	91.25020474	60.2600341	8.046843104	8.061552977
2005	11	11	102.8885362	62.18329258	8.236346941	6.842417432
2005	12	12	121.5795409	71.59534999	8.251317079	6.489948515
2006	1	13	120.2414661	70.83723358	6.871392387	6.201252546
2006	2	14	90.34926757	54.08359382	4.962419967	5.449391189
2006	3	15	80.95564821	50.86567848	5.094264983	5.909876195
2006	4	16	68.55514857	48.34250489	5.662644831	5.703716699
2006	5	17	72.86010783	59.99256589	7.57261323	6.142627816
2006	6	18	78.85620682	74.2191998	8.826110696	6.474415617
2006	7	19	86.87085305	84.30043761	8.944689462	7.251163467
2006	8	20	84.61272159	74.9794931	7.581032873	7.407368665
2006	9	21	78.48721138	59.25549047	6.384656915	6.694186134
2006	10	22	85.02972033	55.86650468	6.530238723	6.110815594
2006	11	23	95.58360708	58.24800133	6.658990927	5.20318007
2006	12	24	112.765706	67.80359788	6.653437477	4.951742229
2007	1	25	111.4449148	67.87104233	5.524362073	4.751004206
2007	2	26	83.65421793	52.34573213	3.972127358	4.195306039
2007	3	27	74.81063467	49.56173271	4.057071626	4.571913494
2007	4	28	63.16026062	47.33946827	4.485539077	4.43757033
2007	5	29	66.94609008	58.9747222	5.977286859	4.807331528
2007	6	30	72.33786816	73.25853557	6.954499537	5.101864985
2007	7	31	79.63789872	83.50826362	7.040321125	5.757791848
2007	8	32	77.5059569	74.39724081	5.955627145	5.934115814
2007	9	33	71.77000164	58.69457695	5.001381542	5.413279667
2007	10	34	77.57397345	55.09147985	5.102483687	4.986944279
2007	11	35	87.03396779	57.10674407	5.197433638	4.28652176
2007	12	36	102.6020732	66.10837009	5.195325132	4.117822726
2008	1	37	101.3940958	65.78899934	4.316557109	3.991546194
2008	2	38	78.77989724	52.16886621	3.213192087	3.690210843
2008	3	39	67.44126073	47.0878379	3.166720196	3.921782524
2008	4	40	57.05688298	44.80147752	3.52150969	3.853532106
2008	5	41	60.57723035	55.51066165	4.69971964	4.226959352
2008	6	42	65.36322986	68.21756365	5.451325087	4.541787762
2008	7	43	71.68435421	76.68402101	5.498508389	5.180361729
2008	8	44	69.53315948	67.44148256	4.650763325	5.391157021
2008	9	45	64.36675861	52.81715426	3.9214996	4.965796726
2008	10	46	69.68707931	49.43911594	4.01856859	4.622719904
2008	11	47	78.22100648	51.09748949	4.098641954	4.021416606
2008	12	48	91.95147598	58.78524336	4.089084795	3.909216787
2009	1	49	90.41946042	57.99852368	3.392711881	3.832867251
2009	2	50	67.61621897	44.13319025	2.445857001	3.456898053
2009	3	51	60.42008338	41.39919258	2.510865849	3.839262216
2009	4	52	51.0844447	39.22805931	2.792242732	3.805824268
2009	5	53	54.2276941	48.45658269	3.732259031	4.207205412
2009	6	54	58.58293948	59.47805573	4.343517801	4.554814056
2009	7	55	64.39517109	66.87075018	4.396914834	5.232031374
2009	8	56	62.61411143	58.79208351	3.729046139	5.482718377
2009	9	57	58.05809821	45.93950269	3.1490613	5.080851137
2009	10	58	62.92943033	42.83796894	3.231868313	4.751803811
2009	11	59	70.76059808	44.0916679	3.305716253	4.147976488
2009	12	60	83.42256626	50.56363414	3.311267562	4.041574765
2010	1	61	82.33617811	49.74110439	2.758671741	3.969238059
2010	2	62	61.76013436	37.69380087	1.994300433	3.583429965
2010	3	63	55.26478114	35.15958764	2.050225316	3.980321616
2010	4	64	46.7393637	33.05754165	2.283892344	3.942246406
2010	5	65	49.61969522	40.53541824	3.062308768	4.350448767
2010	6	66	53.64668239	49.45692765	3.580931032	4.69888237
2010	7	67	59.04020358	55.35374296	3.642383021	5.384183412
2010	8	68	57.44388701	48.43472085	3.100275385	5.626370885
2010	9	69	53.22261265	37.62139303	2.623290521	5.196148125
2010	10	70	57.58461057	34.8585809	2.696257983	4.839042879
2010	11	71	64.63186487	35.68298438	2.764175128	4.201608602
2010	12	72	76.11696705	40.79909229	2.776848039	4.070341013
2011	1	73	75.0675254	40.09512121	2.31893817	3.972986157
2011	2	74	56.21121023	30.37115391	1.677171598	3.564517802
2011	3	75	50.14312527	28.30643171	1.722203316	3.936240284
2011	4	76	42.20222734	26.59049018	1.91534351	3.871978599
2011	5	77	44.58074861	32.62705848	2.566771122	4.243633174
2011	6	78	47.98517854	39.94357332	3.003545766	4.551725261
2011	7	79	52.61131441	44.94839037	3.057062118	5.182956031
2011	8	80	50.96781468	39.56506335	2.600063143	5.383504057
2011	9	81	46.96250866	30.88199261	2.194840416	4.942270882
2011	10	82	50.50106427	28.7239214	2.250030145	4.574744995
2011	11	83	56.34258947	29.53355151	2.302835037	3.945950287
2011	12	84	66.04179932	33.95999758	2.312028308	3.798236512
2012	1	85	64.8608043	33.59883162	1.929267137	3.684180566
2012	2	86	50.06923947	26.51382574	1.442022116	3.403486554
2012	3	87	42.59354831	23.84159484	1.426359099	3.609996901
2012	4	88	35.78422508	22.60886518	1.592056098	3.535143005
2012	5	89	37.72700153	27.93944703	2.131975465	3.860171797
2012	6	90	40.40436965	34.2577105	2.481223016	4.123163173
2012	7	91	43.98187022	38.43893496	2.510401934	4.670585459
2012	8	92	42.32346831	33.75116023	2.129748361	4.820688161
2012	9	93	38.85807669	26.39487819	1.800886795	4.399062274
2012	10	94	41.72641897	24.67638486	1.850213061	4.054373979
2012	11	95	46.42912998	25.47493009	1.891744441	3.487498404
2012	12	96	54.10603205	29.27868734	1.891480712	3.350699942
2013	1	97	52.71404321	28.86132706	1.572583231	3.24324114
2013	2	98	39.04569517	21.94613867	1.13575469	2.885710714
2013	3	99	34.58272846	20.57750647	1.16759135	3.164248637
2013	4	100	28.94657362	19.49413941	1.300124257	3.091172205
2013	5	101	30.42216429	24.08326631	1.739508486	3.36783244
2013	6	102	32.51960423	29.57719387	2.025811973	3.590530926
2013	7	103	35.37358894	33.28650036	2.051458599	4.062620473
2013	8	104	34.01737378	29.31103148	1.739923748	4.190808936
2013	9	105	31.18923875	22.95296178	1.468864833	3.822764863
2013	10	106	33.43433605	21.46123115	1.506551854	3.521024142
2013	11	107	37.16239868	22.16552011	1.539467846	3.025784175
2013	12	108	43.3195497	25.5203391	1.540101677	2.904253482
