# Supplementary material for: Seasonal variation and etiologic inferences of childhood pneumonia and diarrhea mortality in India
Source: eLife. 2019 Aug 27;8:e46202. doi: 10.7554/eLife.46202 (PMC6759316; doi:10.7554/eLife.46202)
Supplement: Figure 3—figure supplement 2—source data 1. [file elife-46202-fig3-figsupp2-data1.csv]

month	month_label	disease	group	expected_deaths	rr	rr_lb	rr_ub
1	Apr	pneumonia	15to29yr	11.66191	1	1	1
2	May	pneumonia	15to29yr	12.92163	1.072277319	0.976954069	1.176901438
3	Jun	pneumonia	15to29yr	13.97085	1.197990286	1.011143179	1.419364493
4	Jul	pneumonia	15to29yr	14.75095	1.224080553	0.99176157	1.510819985
5	Aug	pneumonia	15to29yr	13.79701	1.144919447	0.924109192	1.418490966
6	Sep	pneumonia	15to29yr	12.91911	1.107804333	0.91509235	1.341100097
7	Oct	pneumonia	15to29yr	14.80551	1.228607728	1.03468457	1.458876448
8	Nov	pneumonia	15to29yr	17.67054	1.515235418	1.266757361	1.812453153
9	Dec	pneumonia	15to29yr	21.15232	1.755286084	1.440227371	2.139265853
10	Jan	pneumonia	15to29yr	20.25514	1.6808351	1.378643667	2.049265303
11	Feb	pneumonia	15to29yr	14.69186	1.349802582	1.148714454	1.586092179
12	Mar	pneumonia	15to29yr	13.20076	1.095440464	0.995541832	1.205363522
13	Apr	pneumonia	15to29yr	11.66159	0.999973009	0.999171831	1.00077483
1	Apr	pneumonia	30to59yr	30.07536	1	1	1
2	May	pneumonia	30to59yr	32.54352	1.047160665	0.954070234	1.149334104
3	Jun	pneumonia	30to59yr	35.90603	1.193868776	1.007664489	1.414481378
4	Jul	pneumonia	30to59yr	39.87815	1.283168616	1.039635274	1.583749358
5	Aug	pneumonia	30to59yr	38.39043	1.235298108	0.997057339	1.530465057
6	Sep	pneumonia	30to59yr	34.64489	1.151936092	0.951547015	1.394525692
7	Oct	pneumonia	30to59yr	36.61322	1.178112375	0.992159391	1.39891713
8	Nov	pneumonia	30to59yr	40.89746	1.35983297	1.136838806	1.626568073
9	Dec	pneumonia	30to59yr	49.04401	1.578100671	1.294845212	1.923320027
10	Jan	pneumonia	30to59yr	49.90721	1.605876116	1.317161295	1.957875705
11	Feb	pneumonia	30to59yr	38.48997	1.371197469	1.166922017	1.611232346
12	Mar	pneumonia	30to59yr	35.03594	1.127359879	1.024550359	1.240485923
13	Apr	pneumonia	30to59yr	30.0833	1.000264222	0.999462811	1.001066277
1	Apr	pneumonia	60to69yr	5.086776	1	1	1
2	May	pneumonia	60to69yr	5.297131	1.007761288	0.918173381	1.106090456
3	Jun	pneumonia	60to69yr	5.668139	1.114289132	0.940496653	1.320196371
4	Jul	pneumonia	60to69yr	6.259349	1.19082002	0.964813573	1.469768211
5	Aug	pneumonia	60to69yr	6.1367	1.167486396	0.942323858	1.44645015
6	Sep	pneumonia	60to69yr	5.693736	1.119321177	0.924605742	1.355042307
7	Oct	pneumonia	60to69yr	6.147339	1.169510427	0.984915173	1.388702983
8	Nov	pneumonia	60to69yr	6.956052	1.367477599	1.14322982	1.635712218
9	Dec	pneumonia	60to69yr	8.423403	1.602523945	1.314884719	1.953086044
10	Jan	pneumonia	60to69yr	8.674082	1.650214881	1.35352855	2.011933294
11	Feb	pneumonia	60to69yr	6.742239	1.420119008	1.208555423	1.668717841
12	Mar	pneumonia	60to69yr	6.095826	1.159710312	1.053950595	1.276082592
13	Apr	pneumonia	60to69yr	5.089632	1.000561536	0.999759886	1.001363829
