# Supplementary material for: Seasonal variation and etiologic inferences of childhood pneumonia and diarrhea mortality in India
Source: eLife. 2019 Aug 27;8:e46202. doi: 10.7554/eLife.46202 (PMC6759316; doi:10.7554/eLife.46202)
Supplement: Figure 4—source data 1. [file elife-46202-fig4-data1.csv]

month	month_label	disease	group	expected_deaths	rr	rr_lb	rr_ub
1	Apr	pneumonia	1o11m	30.81451	1	1	1
2	May	pneumonia	1o11m	32.58479	1.023338416	0.965649988	1.084473181
3	Jun	pneumonia	1o11m	34.06935	1.105627164	0.994422044	1.229268229
4	Jul	pneumonia	1o11m	35.72166	1.121853044	0.983166168	1.280103296
5	Aug	pneumonia	1o11m	33.76354	1.0603575	0.926723183	1.213262006
6	Sep	pneumonia	1o11m	32.00486	1.038629736	0.921216482	1.171007845
7	Oct	pneumonia	1o11m	36.97316	1.161156937	1.043662263	1.291879068
8	Nov	pneumonia	1o11m	44.69874	1.450574521	1.299093437	1.619719091
9	Dec	pneumonia	1o11m	54.91761	1.724709641	1.526752903	1.948333184
10	Jan	pneumonia	1o11m	54.50912	1.711880857	1.51480722	1.934593413
11	Feb	pneumonia	1o11m	40.49978	1.408188095	1.274626423	1.55574502
12	Mar	pneumonia	1o11m	36.1951	1.136721588	1.07139268	1.206033972
13	Apr	pneumonia	1o11m	30.82541	1.000353837	0.999855978	1.000851944
1	Apr	pneumonia	1to4yr	16.3481	1	1	1
2	May	pneumonia	1to4yr	17.15241	1.015353823	0.958115509	1.076011584
3	Jun	pneumonia	1to4yr	19.77001	1.209315141	1.087680978	1.344551518
4	Jul	pneumonia	1to4yr	23.90295	1.414958438	1.240036985	1.61455457
5	Aug	pneumonia	1to4yr	24.06063	1.424292505	1.244792331	1.629676766
6	Sep	pneumonia	1to4yr	20.55389	1.257264425	1.115135328	1.417508525
7	Oct	pneumonia	1to4yr	19.39321	1.147999649	1.03183633	1.277240543
8	Nov	pneumonia	1to4yr	19.91676	1.218291647	1.091067478	1.36035082
9	Dec	pneumonia	1to4yr	24.19541	1.432271028	1.267879473	1.617977373
10	Jan	pneumonia	1to4yr	26.81451	1.587310795	1.404577802	1.793817014
11	Feb	pneumonia	1to4yr	22.17902	1.453577285	1.315710608	1.605890314
12	Mar	pneumonia	1to4yr	20.13298	1.191791123	1.123297295	1.264461409
13	Apr	pneumonia	1to4yr	16.35999	1.000726979	1.000228934	1.001225272
1	Apr	pneumonia	5to14yr	4.76875	1	1	1
2	May	pneumonia	5to14yr	4.740852	0.962080562	0.907845409	1.019555751
3	Jun	pneumonia	5to14yr	4.994803	1.047403177	0.942054286	1.164533118
4	Jul	pneumonia	5to14yr	5.773266	1.171592484	1.026756668	1.336859055
5	Aug	pneumonia	5to14yr	6.091081	1.236088031	1.080306816	1.414333036
6	Sep	pneumonia	5to14yr	5.818826	1.220199455	1.082260416	1.375719455
7	Oct	pneumonia	5to14yr	5.997524	1.217102236	1.093946592	1.354122644
8	Nov	pneumonia	5to14yr	6.218459	1.304002037	1.167827274	1.456055489
9	Dec	pneumonia	5to14yr	7.147044	1.450379005	1.283909074	1.638433206
10	Jan	pneumonia	5to14yr	7.501483	1.522306713	1.347057063	1.720356021
11	Feb	pneumonia	5to14yr	6.204773	1.394070106	1.261847476	1.540147679
12	Mar	pneumonia	5to14yr	5.815101	1.180082273	1.112261369	1.252038604
13	Apr	pneumonia	5to14yr	4.773062	1.000904329	1.000406196	1.00140271
1	Apr	diarrhea	1o11m	16.45575	1	1	1
2	May	diarrhea	1o11m	19.85296	1.167527891	1.078876837	1.263463381
3	Jun	diarrhea	1o11m	22.65535	1.376743727	1.193204971	1.588514408
4	Jul	diarrhea	1o11m	23.23769	1.366579673	1.145367339	1.630516201
5	Aug	diarrhea	1o11m	19.36742	1.138973995	0.951632833	1.363195674
6	Sep	diarrhea	1o11m	15.71129	0.954759948	0.811488652	1.123326317
7	Oct	diarrhea	1o11m	16.39626	0.964243576	0.829511054	1.120859896
8	Nov	diarrhea	1o11m	19.27586	1.17137558	0.998734104	1.373859914
9	Dec	diarrhea	1o11m	24.07761	1.415973898	1.189190227	1.686006187
10	Jan	diarrhea	1o11m	24.3782	1.43365158	1.206916212	1.702982223
11	Feb	diarrhea	1o11m	18.47824	1.203112634	1.047592444	1.381720552
12	Mar	diarrhea	1o11m	17.3231	1.018749541	0.938960422	1.105318821
13	Apr	diarrhea	1o11m	16.44394	0.999282474	0.99860152	0.999963893
1	Apr	diarrhea	1to4yr	14.27627	1	1	1
2	May	diarrhea	1to4yr	17.84201	1.209451327	1.117617002	1.308831655
3	Jun	diarrhea	1to4yr	23.25393	1.62885168	1.411703489	1.8794016
4	Jul	diarrhea	1to4yr	27.71726	1.878862253	1.574725207	2.241739287
5	Aug	diarrhea	1to4yr	24.57738	1.666020203	1.391989222	1.993997706
6	Sep	diarrhea	1to4yr	18.32955	1.283916948	1.091252346	1.510597192
7	Oct	diarrhea	1to4yr	16.29668	1.104698759	0.950340614	1.284128375
8	Nov	diarrhea	1to4yr	16.84464	1.179904223	1.006005765	1.383862821
9	Dec	diarrhea	1to4yr	20.54377	1.392595311	1.169555976	1.658169202
10	Jan	diarrhea	1to4yr	21.76463	1.475353375	1.242022769	1.752518258
11	Feb	diarrhea	1to4yr	16.98799	1.27494154	1.110136397	1.464212808
12	Mar	diarrhea	1to4yr	15.56742	1.055264364	0.97261538	1.144936529
13	Apr	diarrhea	1to4yr	14.26728	0.999370188	0.998689174	1.000051666
1	Apr	diarrhea	5to14yr	7.007301	1	1	1
2	May	diarrhea	5to14yr	8.393149	1.159134162	1.071120449	1.254379942
3	Jun	diarrhea	5to14yr	10.572871	1.50883652	1.30768799	1.740925711
4	Jul	diarrhea	5to14yr	13.353789	1.844222454	1.545692657	2.200409276
5	Aug	diarrhea	5to14yr	13.241361	1.828695592	1.527907375	2.188697838
6	Sep	diarrhea	5to14yr	10.183799	1.453312663	1.235228536	1.709900341
7	Oct	diarrhea	5to14yr	7.969267	1.100594026	0.94680943	1.279356935
8	Nov	diarrhea	5to14yr	6.540082	0.933323939	0.795767356	1.094658595
9	Dec	diarrhea	5to14yr	6.788066	0.93746449	0.787319322	1.116242984
10	Jan	diarrhea	5to14yr	7.305075	1.008865965	0.849311441	1.198394943
11	Feb	diarrhea	5to14yr	6.73229	1.02937891	0.896316386	1.182195212
12	Mar	diarrhea	5to14yr	7.194943	0.993656248	0.915832452	1.0780932
13	Apr	diarrhea	5to14yr	7.003245	0.99942125	0.998740201	1.000102763
