# Supplementary material for: Seasonal variation and etiologic inferences of childhood pneumonia and diarrhea mortality in India
Source: eLife. 2019 Aug 27;8:e46202. doi: 10.7554/eLife.46202 (PMC6759316; doi:10.7554/eLife.46202)
Supplement: Figure 4—figure supplement 1—source data 1. [file elife-46202-fig4-figsupp1-data1.csv]

year	month	month2	pneu1to11m_fit	pneu1to4yr_fit	pneu5to14yr_fit	diar1to11m_fit	diar1to4yr_fit	diar5to14yr_fit
2005	1	1	69.81640301	43.40534377	11.95392556	32.97033233	33.31227208	13.08238712
2005	2	2	50.83243507	34.39603186	9.469071725	24.29164046	24.99421763	11.43727705
2005	3	3	45.51384076	30.96629694	8.77295137	22.66391044	22.75502044	12.01643283
2005	4	4	39.48085145	25.56594168	7.272683474	21.7556061	21.21118626	11.7806425
2005	5	5	42.45021785	27.20937212	7.295411106	26.49736833	26.9236485	14.22408243
2005	6	6	44.67233714	31.32224128	7.643567741	30.22616079	35.15380918	17.80602166
2005	7	7	46.82657288	37.47708218	8.710964948	30.81124051	41.61626604	22.15323921
2005	8	8	44.49765728	37.65426412	9.130683779	25.67034571	36.93230575	21.80120174
2005	9	9	42.87648204	32.6288687	8.797663143	21.04493889	27.97280168	16.88837335
2005	10	10	50.37299368	31.22352567	9.151496065	22.20055394	25.25005624	13.29944933
2005	11	11	61.00641444	31.74973853	9.372360931	25.98149611	25.91454601	10.71591584
2005	12	12	73.47666811	36.98942624	10.33741816	31.64311793	30.45736795	10.58004102
2006	1	13	70.65489051	38.67390249	10.25627476	30.91045402	30.61622964	10.65389739
2006	2	14	51.3383169	30.68047405	8.140919182	22.85547575	23.02149887	9.345058649
2006	3	15	45.80570481	27.61927296	7.552369362	21.36727989	20.9707546	9.846302004
2006	4	16	39.53366396	22.76872339	6.265360724	20.54904199	19.53797571	9.678489052
2006	5	17	42.30383289	24.18874157	6.288389201	25.10451053	24.80437686	11.71705794
2006	6	18	44.33534242	27.82269597	6.596656251	28.78788696	32.46697353	14.72645573
2006	7	19	46.30368428	33.31070545	7.533765169	29.52470371	38.60179614	18.4220524
2006	8	20	43.80312376	33.50547784	7.917661114	24.73384347	34.41313335	18.24560797
2006	9	21	41.97055761	29.04074059	7.647131354	20.35321251	26.1419142	14.21431146
2006	10	22	49.02801262	27.76463008	7.969667048	21.53133319	23.63319544	11.2385295
2006	11	23	59.08902405	28.20076293	8.178280356	25.29285474	24.30111854	9.083180247
2006	12	24	70.93707767	32.85271119	9.043573766	30.96085373	28.66137087	8.994988718
2007	1	25	68.03205112	34.38997266	9.00268013	30.41329764	28.95401869	9.091462924
2007	2	26	49.26729082	27.31859477	7.169929832	22.57783441	21.86806748	8.004831762
2007	3	27	43.77518616	24.59704228	6.667324142	21.13876175	19.96483368	8.456279829
2007	4	28	37.58429211	20.25250882	5.540644172	20.33177988	18.61687261	8.325807704
2007	5	29	40.03925666	21.48174891	5.568487392	24.84505013	23.65694319	10.08978962
2007	6	30	41.82333095	24.69371312	5.852567777	28.52370407	31.04450345	12.70264078
2007	7	31	43.57062701	29.58651183	6.701472228	29.28548594	37.04695627	15.93372665
2007	8	32	41.09270303	29.79418995	7.064376864	24.51552368	33.13001511	15.83163773
2007	9	33	39.21713816	25.82922494	6.841242691	20.10443418	25.1846236	12.36109046
2007	10	34	45.62666718	24.66833294	7.144423999	21.16376375	22.73390969	9.778702327
2007	11	35	54.81640095	25.02117905	7.346603917	24.73959196	23.3288013	7.899512269
2007	12	36	65.6999002	29.13661211	8.144649508	30.1705536	27.48572766	7.820478306
2008	1	37	62.94011971	30.52308336	8.134180529	29.52577691	27.75422648	7.908807667
2008	2	38	47.11683238	25.1340842	6.73092315	22.57991834	21.67634052	7.219574372
2008	3	39	40.03645243	21.68488967	6.019095556	20.1923713	18.94014659	7.358938803
2008	4	40	34.41991545	17.9113919	5.024235441	19.39018674	17.70205568	7.27339323
2008	5	41	36.67075108	19.07778608	5.075509496	23.58845575	22.50454131	8.853771399
2008	6	42	38.18403817	21.95637369	5.35388051	26.81034479	29.35366676	11.1665381
2008	7	43	39.60006733	26.22932597	6.136844805	27.1953741	34.6361943	13.97435308
2008	8	44	37.24584154	26.30020927	6.468573422	22.55079551	30.61876552	13.82657972
2008	9	45	35.56851487	22.76640329	6.26931504	18.42137564	23.12632567	10.77614773
2008	10	46	41.45026263	21.79096623	6.561200697	19.36814666	20.83538272	8.547446367
2008	11	47	49.75339273	22.17004565	6.76096005	22.55136496	21.3200176	6.943778654
2008	12	48	59.35312044	25.81840224	7.495876354	27.26690039	24.9248936	6.907440778
2009	1	49	56.51165068	26.95213469	7.470609764	26.40078597	24.86309597	7.002190862
2009	2	50	40.7164174	21.34762879	5.955392037	19.3578889	18.54369417	6.179106732
2009	3	51	36.11803231	19.21172748	5.549091789	17.98017988	16.78074461	6.547892523
2009	4	52	31.01512814	15.85561553	4.628963956	17.17191861	15.52663011	6.481289542
2009	5	53	33.03110892	16.86991521	4.67123795	20.80836119	19.55245057	7.898919973
2009	6	54	34.4296599	19.41499344	4.923980736	23.60695342	25.30068557	9.983553131
2009	7	55	35.76999686	23.22520989	5.644051268	23.9306721	29.66857483	12.53583974
2009	8	56	33.69285661	23.33053096	5.950548069	19.81744349	26.05024661	12.45235038
2009	9	57	32.19454711	20.2130384	5.766082791	16.14234455	19.50459368	9.734265259
2009	10	58	37.5344973	19.33869258	6.029920511	16.91575541	17.39636704	7.73094165
2009	11	59	45.12006058	19.65992268	6.208192097	19.6511697	17.61925487	6.281584397
2009	12	60	53.97683876	22.89776024	6.881113424	23.7505566	20.42729525	6.249847137
2010	1	61	51.56656232	23.93121219	6.860148974	23.00402673	20.22945882	6.340710216
2010	2	62	37.24206481	18.97533239	5.470151884	16.85466965	14.97351837	5.600606203
2010	3	63	33.05931307	17.07214194	5.094393699	15.61905329	13.43793516	5.935492632
2010	4	64	28.38248872	14.06261983	4.243184814	14.86609957	12.30640152	5.86903209
2010	5	65	30.22696902	14.92534048	4.273954589	17.96980539	15.35597646	7.142374455
2010	6	66	31.53270547	17.14698737	4.49842573	20.36951823	19.73263229	9.020514021
2010	7	67	32.79418536	20.50075626	5.152218	20.6478097	23.03524137	11.33166831
2010	8	68	30.89487557	20.58598855	5.428719319	17.08149082	20.14230871	11.26628996
2010	9	69	29.48466688	17.80813175	5.25456256	13.87532873	15.00329045	8.806540838
2010	10	70	34.3137058	16.98911907	5.485354578	14.49162582	13.30534599	6.982487186
2010	11	71	41.19787976	17.21300781	5.636142594	16.79633565	13.41114725	5.657399243
2010	12	72	49.27740085	19.99867845	6.237364623	20.29355763	15.51524077	5.613785829
2011	1	73	47.07965316	20.87063066	6.211197324	19.66840312	15.36621276	5.683707123
2011	2	74	33.96256729	16.52392714	4.945855733	14.40864287	11.38061917	5.011130076
2011	3	75	30.06935041	14.82947141	4.5963804	13.33284214	10.21093201	5.298609704
2011	4	76	25.71272728	12.16315478	3.815206875	12.66321729	9.343640366	5.220484083
2011	5	77	27.28224798	12.85010853	3.828131597	15.29413864	11.66409139	6.328774884
2011	6	78	28.37591377	14.70708675	4.014569773	17.35817205	15.03663024	7.967921399
2011	7	79	29.43497447	17.54269265	4.584799353	17.6367835	17.64846785	9.991666662
2011	8	80	27.6343149	17.58043516	4.817520466	14.61721682	15.52464168	9.921049413
2011	9	81	26.24883127	15.16366651	4.648001987	11.8780224	11.61718247	7.738121444
2011	10	82	30.39543656	14.4080451	4.834278031	12.40442727	10.33576479	6.113031172
2011	11	83	36.33506334	14.53370542	4.947963842	14.39439637	10.45660954	4.929148442
2011	12	84	43.33288884	16.83052293	5.458464304	17.44613505	12.16089655	4.869034972
2012	1	85	41.29400771	17.52683176	5.421523183	16.98055997	12.12560696	4.910505024
2012	2	86	30.74563558	14.34365149	4.459887177	12.92760996	9.358924942	4.468063104
2012	3	87	25.9902461	12.30161008	3.965037654	11.5216957	8.09347897	4.538434744
2012	4	88	22.21780762	10.0941604	3.288075409	11.03354057	7.487076931	4.466696633
2012	5	89	23.53816251	10.68082102	3.29972437	13.3974513	9.43117462	5.412214815
2012	6	90	24.36449455	12.20620886	3.45609393	15.20982776	12.1945812	6.789942375
2012	7	91	25.12006622	14.47954979	3.933553351	15.42177306	14.27870365	8.449530892
2012	8	92	23.48046369	14.41037944	4.115128402	12.79082512	12.53205787	8.307338276
2012	9	93	22.28102877	12.37827556	3.957814413	10.45731498	9.404979749	6.43034114
2012	10	94	25.80262071	11.75728836	4.110805194	11.00936117	8.427249722	5.064336696
2012	11	95	30.76578871	11.86473201	4.202415658	12.84253088	8.581597113	4.082215206
2012	12	96	36.46060338	13.70594845	4.623073922	15.56218945	9.993412775	4.028660676
2013	1	97	34.4735758	14.18600417	4.570209613	15.10791543	9.936466246	4.048887883
2013	2	98	24.66106317	11.13845359	3.613565779	11.1107963	7.393227325	3.541037008
2013	3	99	21.73182824	9.943881663	3.342108378	10.35062459	6.680806037	3.721076014
2013	4	100	18.52237215	8.133072687	2.765013709	9.920286696	6.176815346	3.648282278
2013	5	101	19.58082346	8.577166597	2.768017698	12.06494467	7.779075004	4.404472779
2013	6	102	20.2510118	9.780485961	2.893733396	13.74213861	10.07559609	5.511828354
2013	7	103	20.877686	11.59520122	3.290462145	13.98692762	11.83559234	6.853776267
2013	8	104	19.50630242	11.53970104	3.440630794	11.63336502	10.41951285	6.739243185
2013	9	105	18.48560554	9.904944426	3.306656771	9.518984835	7.828401382	5.214603172
2013	10	106	21.3777571	9.391625332	3.430662477	10.02047205	7.010923554	4.100561016
2013	11	107	25.48127835	9.459841029	3.503448836	11.69754635	7.136188999	3.29787505
2013	12	108	30.23193058	10.92066749	3.852938309	14.20661525	8.319066054	3.24899031
