# Supplementary material for: Seasonal variation and etiologic inferences of childhood pneumonia and diarrhea mortality in India
Source: eLife. 2019 Aug 27;8:e46202. doi: 10.7554/eLife.46202 (PMC6759316; doi:10.7554/eLife.46202)
Supplement: Figure 6—source data 1. [file elife-46202-fig6-data1.csv]

month	month_label	disease	age	region	expected_deaths	rr	rr_lb	rr_ub
1	Apr	pneumonia	1mto14yr	humid_subtrop	22.70604	1	1	1
2	May	pneumonia	1mto14yr	humid_subtrop	24.78441	1.05632312	0.967480307	1.153324284
3	Jun	pneumonia	1mto14yr	humid_subtrop	28.84712	1.270460559	1.084249592	1.488651731
4	Jul	pneumonia	1mto14yr	humid_subtrop	32.72191	1.39462321	1.148511458	1.693473656
5	Aug	pneumonia	1mto14yr	humid_subtrop	29.94822	1.276407148	1.050953925	1.550225151
6	Sep	pneumonia	1mto14yr	humid_subtrop	24.90952	1.097043741	0.924877762	1.301258414
7	Oct	pneumonia	1mto14yr	humid_subtrop	25.62951	1.092341819	0.935314983	1.275731354
8	Nov	pneumonia	1mto14yr	humid_subtrop	30.62178	1.348618409	1.139463197	1.596165298
9	Dec	pneumonia	1mto14yr	humid_subtrop	41.06658	1.750276824	1.447785757	2.115968433
10	Jan	pneumonia	1mto14yr	humid_subtrop	44.82749	1.910568769	1.579792384	2.310603
11	Feb	pneumonia	1mto14yr	humid_subtrop	33.60484	1.585709666	1.359343417	1.849771819
12	Mar	pneumonia	1mto14yr	humid_subtrop	28.2521	1.204117573	1.099369986	1.318845473
13	Apr	pneumonia	1mto14yr	humid_subtrop	22.71753	1.000506254	0.999745761	1.001267325
1	Apr	pneumonia	1mto14yr	trop_savan	14.32894	1	1	1
2	May	pneumonia	1mto14yr	trop_savan	15.05368	1.016689022	0.931179664	1.110050625
3	Jun	pneumonia	1mto14yr	trop_savan	15.26353	1.0652242	0.909094656	1.248167712
4	Jul	pneumonia	1mto14yr	trop_savan	16.66735	1.125672959	0.927023359	1.366890705
5	Aug	pneumonia	1mto14yr	trop_savan	17.73709	1.197920162	0.986330183	1.454900945
6	Sep	pneumonia	1mto14yr	trop_savan	18.36254	1.28150008	1.080386207	1.520051297
7	Oct	pneumonia	1mto14yr	trop_savan	20.12483	1.359182286	1.163796473	1.587370755
8	Nov	pneumonia	1mto14yr	trop_savan	20.0134	1.39671179	1.180097848	1.653086503
9	Dec	pneumonia	1mto14yr	trop_savan	20.08306	1.356361438	1.121948679	1.639750893
10	Jan	pneumonia	1mto14yr	trop_savan	18.43073	1.244767011	1.02926075	1.505395899
11	Feb	pneumonia	1mto14yr	trop_savan	14.94643	1.117600835	0.95805895	1.303710618
12	Mar	pneumonia	1mto14yr	trop_savan	15.32506	1.035017918	0.944980507	1.133634063
13	Apr	pneumonia	1mto14yr	trop_savan	14.32959	1.000045374	0.999285232	1.000806095
1	Apr	pneumonia	1mto14yr	hot_semiarid	12.79798	1	1	1
2	May	pneumonia	1mto14yr	hot_semiarid	12.00953	0.908121958	0.831743711	0.991513949
3	Jun	pneumonia	1mto14yr	hot_semiarid	11.70512	0.914606863	0.78055325	1.071683083
4	Jul	pneumonia	1mto14yr	hot_semiarid	12.5134	0.94622329	0.779241506	1.148987198
5	Aug	pneumonia	1mto14yr	hot_semiarid	12.69567	0.96000567	0.790438794	1.16594845
6	Sep	pneumonia	1mto14yr	hot_semiarid	12.64865	0.988332236	0.833227037	1.172310264
7	Oct	pneumonia	1mto14yr	hot_semiarid	14.58182	1.102630821	0.944124915	1.287747741
8	Nov	pneumonia	1mto14yr	hot_semiarid	17.30641	1.352277389	1.142554711	1.600495905
9	Dec	pneumonia	1mto14yr	hot_semiarid	21.71926	1.64234076	1.358503711	1.9854809
10	Jan	pneumonia	1mto14yr	hot_semiarid	23.19776	1.754140353	1.450446388	2.121421656
11	Feb	pneumonia	1mto14yr	hot_semiarid	18.46914	1.546210645	1.325483036	1.803695177
12	Mar	pneumonia	1mto14yr	hot_semiarid	16.46808	1.245263504	1.136936585	1.363911774
13	Apr	pneumonia	1mto14yr	hot_semiarid	12.81509	1.001337244	1.000576119	1.002098947
1	Apr	pneumonia	15to29yr	humid_subtrop	4.381566	1	1	1
2	May	pneumonia	15to29yr	humid_subtrop	4.894163	1.080957636	0.928970004	1.257811777
3	Jun	pneumonia	15to29yr	humid_subtrop	5.473033	1.249104313	0.949640723	1.643001977
4	Jul	pneumonia	15to29yr	humid_subtrop	5.739503	1.267664999	0.904614631	1.776418924
5	Aug	pneumonia	15to29yr	humid_subtrop	5.002079	1.104792528	0.78603063	1.552823115
6	Sep	pneumonia	15to29yr	humid_subtrop	4.314811	0.984764521	0.727745453	1.332555439
7	Oct	pneumonia	15to29yr	humid_subtrop	4.88041	1.077919993	0.817885163	1.420629159
8	Nov	pneumonia	15to29yr	humid_subtrop	6.323693	1.443249505	1.074184023	1.93911759
9	Dec	pneumonia	15to29yr	humid_subtrop	8.520073	1.881800301	1.354565893	2.614248884
10	Jan	pneumonia	15to29yr	humid_subtrop	8.766249	1.936172326	1.394168457	2.688888319
11	Feb	pneumonia	15to29yr	humid_subtrop	6.219552	1.520873086	1.165632982	1.984376712
12	Mar	pneumonia	15to29yr	humid_subtrop	5.226795	1.154424852	0.986620652	1.350769149
13	Apr	pneumonia	15to29yr	humid_subtrop	4.382216	1.000148449	0.998838064	1.001460553
1	Apr	pneumonia	15to29yr	trop_savan	4.583193	1	1	1
2	May	pneumonia	15to29yr	trop_savan	5.095146	1.075840783	0.924572604	1.251857761
3	Jun	pneumonia	15to29yr	trop_savan	5.454164	1.190035766	0.904733427	1.565306512
4	Jul	pneumonia	15to29yr	trop_savan	5.84254	1.233653287	0.880343635	1.72875724
5	Aug	pneumonia	15to29yr	trop_savan	5.664341	1.196026409	0.85094112	1.681055407
6	Sep	pneumonia	15to29yr	trop_savan	5.360973	1.169702528	0.864415479	1.582808309
7	Oct	pneumonia	15to29yr	trop_savan	5.838433	1.232785998	0.935391664	1.624732584
8	Nov	pneumonia	15to29yr	trop_savan	6.299458	1.374469312	1.022992192	1.846706068
9	Dec	pneumonia	15to29yr	trop_savan	6.938152	1.464991921	1.054537024	2.035207186
10	Jan	pneumonia	15to29yr	trop_savan	6.560328	1.385214288	0.997443275	1.923737091
11	Feb	pneumonia	15to29yr	trop_savan	5.071442	1.185568178	0.908647397	1.546883763
12	Mar	pneumonia	15to29yr	trop_savan	4.923854	1.039672439	0.888548352	1.216499673
13	Apr	pneumonia	15to29yr	trop_savan	4.582155	0.999773407	0.998463513	1.001085019
1	Apr	pneumonia	15to29yr	hot_semiarid	1.907347	1	1	1
2	May	pneumonia	15to29yr	hot_semiarid	2.177112	1.104613972	0.94930015	1.285338496
3	Jun	pneumonia	15to29yr	hot_semiarid	2.469946	1.294963862	0.984505782	1.703323063
4	Jul	pneumonia	15to29yr	hot_semiarid	2.691562	1.365633504	0.974525643	1.913705279
5	Aug	pneumonia	15to29yr	hot_semiarid	2.560465	1.299118223	0.924288215	1.825954424
6	Sep	pneumonia	15to29yr	hot_semiarid	2.459591	1.289534796	0.95297207	1.744961938
7	Oct	pneumonia	15to29yr	hot_semiarid	2.94992	1.496717817	1.135653205	1.972577731
8	Nov	pneumonia	15to29yr	hot_semiarid	3.68837	1.933769239	1.439268826	2.598168877
9	Dec	pneumonia	15to29yr	hot_semiarid	4.436104	2.250771842	1.620160634	3.126834325
10	Jan	pneumonia	15to29yr	hot_semiarid	4.01035	2.034754413	1.465153892	2.825795668
11	Feb	pneumonia	15to29yr	hot_semiarid	2.644525	1.485528586	1.138544124	1.938260568
12	Mar	pneumonia	15to29yr	hot_semiarid	2.211846	1.122237398	0.959111883	1.31310726
13	Apr	pneumonia	15to29yr	hot_semiarid	1.907173	0.999908802	0.998598731	1.001220592
1	Apr	pneumonia	30to59yr	humid_subtrop	10.4124	1	1	1
2	May	pneumonia	30to59yr	humid_subtrop	11.14045	1.035408082	0.947566122	1.131393231
3	Jun	pneumonia	30to59yr	humid_subtrop	12.09857	1.161938417	0.989029389	1.365076609
4	Jul	pneumonia	30to59yr	humid_subtrop	13.15881	1.222996607	1.001866914	1.492933522
5	Aug	pneumonia	30to59yr	humid_subtrop	12.3054	1.14368035	0.934198364	1.400135981
6	Sep	pneumonia	30to59yr	humid_subtrop	10.77601	1.034920827	0.864408694	1.239067962
7	Oct	pneumonia	30to59yr	humid_subtrop	11.20315	1.041235782	0.88503901	1.224999058
8	Nov	pneumonia	30to59yr	humid_subtrop	12.6168	1.211709253	1.02070921	1.438450146
9	Dec	pneumonia	30to59yr	humid_subtrop	15.61225	1.451023389	1.198795627	1.756320116
10	Jan	pneumonia	30to59yr	humid_subtrop	16.56578	1.539645109	1.271334357	1.864581923
11	Feb	pneumonia	30to59yr	humid_subtrop	13.19703	1.357965529	1.162622916	1.58612939
12	Mar	pneumonia	30to59yr	humid_subtrop	12.16308	1.130452633	1.031440247	1.238969644
13	Apr	pneumonia	30to59yr	humid_subtrop	10.41587	1.000333596	0.99956843	1.001099348
1	Apr	pneumonia	30to59yr	trop_savan	12.61512	1	1	1
2	May	pneumonia	30to59yr	trop_savan	13.98312	1.072684877	0.981680428	1.172125685
3	Jun	pneumonia	30to59yr	trop_savan	15.44973	1.224699727	1.042451136	1.43881029
4	Jul	pneumonia	30to59yr	trop_savan	16.91162	1.297338987	1.062767468	1.583684576
5	Aug	pneumonia	30to59yr	trop_savan	16.21106	1.243596788	1.015813627	1.522457398
6	Sep	pneumonia	30to59yr	trop_savan	14.97447	1.187025883	0.99145313	1.421177063
7	Oct	pneumonia	30to59yr	trop_savan	16.39229	1.257499324	1.068860652	1.479430033
8	Nov	pneumonia	30to59yr	trop_savan	18.61393	1.475525205	1.242940222	1.751632615
9	Dec	pneumonia	30to59yr	trop_savan	21.83366	1.674922466	1.383774888	2.027327777
10	Jan	pneumonia	30to59yr	trop_savan	21.18113	1.624865023	1.341703174	1.967787207
11	Feb	pneumonia	30to59yr	trop_savan	15.75178	1.337831489	1.145385147	1.562612452
12	Mar	pneumonia	30to59yr	trop_savan	14.3165	1.098259664	1.002066947	1.203686334
13	Apr	pneumonia	30to59yr	trop_savan	12.61531	1.000014789	0.999249866	1.000780296
1	Apr	pneumonia	30to59yr	hot_semiarid	5.015026	1	1	1
2	May	pneumonia	30to59yr	hot_semiarid	5.014033	0.967550397	0.885465348	1.057244954
3	Jun	pneumonia	30to59yr	hot_semiarid	5.643353	1.125288969	0.957833776	1.322019848
4	Jul	pneumonia	30to59yr	hot_semiarid	6.975257	1.346004715	1.102633959	1.643091689
5	Aug	pneumonia	30to59yr	hot_semiarid	7.498217	1.446919627	1.181894878	1.771372772
6	Sep	pneumonia	30to59yr	hot_semiarid	6.933144	1.382474184	1.154699637	1.655179241
7	Oct	pneumonia	30to59yr	hot_semiarid	6.911234	1.333650325	1.133588169	1.569020601
8	Nov	pneumonia	30to59yr	hot_semiarid	7.218817	1.439437635	1.212541085	1.708792164
9	Dec	pneumonia	30to59yr	hot_semiarid	8.63818	1.666896527	1.377144078	2.017613172
10	Jan	pneumonia	30to59yr	hot_semiarid	9.292342	1.793129187	1.480644292	2.171562946
11	Feb	pneumonia	30to59yr	hot_semiarid	7.428858	1.587128527	1.35882094	1.853796102
12	Mar	pneumonia	30to59yr	hot_semiarid	6.499634	1.254224513	1.144371381	1.374622919
13	Apr	pneumonia	30to59yr	hot_semiarid	5.020843	1.00115996	1.000394161	1.001926344
