# Supplementary material for: Seasonal variation and etiologic inferences of childhood pneumonia and diarrhea mortality in India
Source: eLife. 2019 Aug 27;8:e46202. doi: 10.7554/eLife.46202 (PMC6759316; doi:10.7554/eLife.46202)
Supplement: Figure 6—figure supplement 1—source data 1. [file elife-46202-fig6-figsupp1-data1.csv]

year	month	month2	pneu_humidsubtrop_fit	pneu_tropsavan_fit	pneu_hotsemiarid_fit	diar_humidsubtrop_fit	diar_tropsavan_fit	diar_hotsemiarid_fit
2005	1	1	65.37308416	24.72818617	31.39027566	49.54386615	15.23806731	13.74679349
2005	2	2	47.46632235	19.4665912	24.35650439	35.83149328	12.62094399	10.69480928
2005	3	3	39.86995872	19.83811332	21.62916364	32.19945652	12.82497012	10.30469926
2005	4	4	32.75693109	18.75219258	17.01381815	30.3881386	12.40142206	9.863153671
2005	5	5	36.43074172	19.92636533	16.11087069	38.88122784	14.59532798	12.02146035
2005	6	6	42.59841164	20.22273714	15.68204371	49.18888879	17.07453509	14.57511289
2005	7	7	48.13442973	21.94335761	16.64462791	54.40856964	19.60790521	16.67433875
2005	8	8	44.2488939	23.32425796	16.86188018	45.18933005	18.75050574	15.41059161
2005	9	9	37.52868308	24.39668653	16.95535313	33.6966739	15.66637615	12.68151102
2005	10	10	39.37501939	27.04364191	19.73480855	31.62980529	14.32927963	12.0506365
2005	11	11	46.95934454	26.77852434	23.29805889	34.36123999	13.41442412	12.17914732
2005	12	12	61.04924116	26.15811092	28.50427192	41.42092674	14.17239274	13.58786767
2006	1	13	63.63715444	23.06999727	29.37368142	40.94346737	13.98774016	13.30377054
2006	2	14	46.21407203	18.16136644	22.79530727	29.88078039	11.57246899	10.35888225
2006	3	15	38.74925104	18.50220684	20.22555276	27.05227359	11.73723084	9.976982392
2006	4	16	31.71687102	17.48344387	15.8783841	25.73783953	11.31625161	9.536656841
2006	5	17	35.14448148	18.57677265	15.0033559	33.24778016	13.28132423	11.61317953
2006	6	18	41.0001602	18.85590947	14.57981904	42.60962885	15.5085839	14.08780427
2006	7	19	46.28336951	20.46328565	15.46003479	47.82550264	17.79563135	16.14314278
2006	8	20	42.48776493	21.75177015	15.64850031	40.32010984	17.00648779	14.94088101
2006	9	21	35.92083291	22.75312621	15.71666177	30.46162709	14.18942249	12.29514866
2006	10	22	37.52388466	25.22985696	18.27093235	28.91655114	12.95104887	11.67015506
2006	11	23	44.57071935	24.99942383	21.55915829	31.79109899	12.09826806	11.78087309
2006	12	24	57.81792992	24.43818274	26.39818896	38.82126826	12.76612622	13.14024045
2007	1	25	60.21163411	21.56240311	27.25455286	38.90855415	12.59479248	12.86876831
2007	2	26	43.65656148	16.97258534	21.19157629	28.74039792	10.41669742	10.0142269
2007	3	27	36.48399265	17.28367579	18.82241114	26.23188306	10.55574758	9.624810982
2007	4	28	29.70147789	16.32446115	14.78268665	25.1200432	10.16151937	9.165992123
2007	5	29	32.73755343	17.34255263	13.97238961	32.63474141	11.91163423	11.12067013
2007	6	30	38.03961861	17.60532619	13.59113512	42.10093984	13.90760648	13.45151986
2007	7	31	42.82592646	19.10998669	14.43436127	47.5580983	15.97362269	15.38045268
2007	8	32	39.18537108	20.31715572	14.63421603	40.27580298	15.28227698	14.19256285
2007	9	33	32.95734324	21.25953677	14.71366722	30.45552161	12.75415536	11.62324079
2007	10	34	34.20557948	23.59063687	17.11598951	28.85499848	11.63329034	10.96482165
2007	11	35	40.36914629	23.40398888	20.21676454	31.6348308	10.85797733	10.9963994
2007	12	36	52.126081	22.9110398	24.79950097	38.54935713	11.45506803	12.1971443
2008	1	37	54.08992021	20.24098125	25.66602272	38.55386566	11.3065834	11.88351675
2008	2	38	40.44492122	16.51600429	20.70933632	29.37706729	9.68876025	9.522565479
2008	3	39	32.15291487	16.21754509	17.62983077	25.60389356	9.455167881	8.747625905
2008	4	40	26.16006689	15.36298066	13.87959125	24.51391879	9.132281631	8.316287912
2008	5	41	28.80448398	16.35748849	13.15585062	31.74929441	10.73570962	10.06290957
2008	6	42	33.26716244	16.63376178	12.81115239	40.53886164	12.53431831	12.08901073
2008	7	43	37.08241206	18.08622457	13.59504487	45.12195623	14.35610048	13.69055019
2008	8	44	33.61615256	19.2702858	13.76989288	37.68971398	13.69428315	12.52274904
2008	9	45	28.15936141	20.20659668	13.850848	28.27939072	11.42765257	10.21235238
2008	10	46	29.22673867	22.44957192	16.13131639	26.69846669	10.45324909	9.629974767
2008	11	47	34.45190795	22.27633568	19.046788	29.10829696	9.792057709	9.654459547
2008	12	48	44.21183674	21.80529327	23.28287647	35.08244689	10.34896731	10.6768058
2009	1	49	45.42072486	19.28072793	23.95379463	34.56378424	10.21484421	10.35225424
2009	2	50	32.53761645	15.22755438	18.56325131	25.11296891	8.455641537	7.98792545
2009	3	51	27.00402292	15.56525943	16.46454859	22.6468752	8.58877826	7.641058555
2009	4	52	21.89864464	14.76397376	12.93262692	21.43969453	8.301984658	7.256763779
2009	5	53	24.05651616	15.74178446	12.22831385	27.49136397	9.767524136	8.779732113
2009	6	54	27.784366	16.03263458	11.88408518	34.82350855	11.42293052	10.56553108
2009	7	55	31.0361547	17.45652659	12.5937922	38.52567257	13.11312078	12.00139742
2009	8	56	28.20799527	18.62026018	12.73713847	31.96569355	12.53402197	11.01094167
2009	9	57	23.6664523	19.54325305	12.7863511	23.78124105	10.46612304	8.99483112
2009	10	58	24.58597162	21.73296602	14.85807825	22.24340639	9.565470581	8.486329703
2009	11	59	29.04059337	21.58737148	17.51086068	24.04129728	8.945323116	8.512370604
2009	12	60	37.42621769	21.14665801	21.38793962	28.79689405	9.438260851	9.426064761
2010	1	61	38.68677272	18.69937034	22.00129619	28.23634997	9.299107588	9.15545486
2010	2	62	27.87746439	14.75460644	17.0428797	20.4109043	7.676766074	7.069853859
2010	3	63	23.22325255	15.05779517	15.09577009	18.29688647	7.767658196	6.756307279
2010	4	64	18.88295596	14.25026759	11.82770428	17.19543786	7.465803346	6.400341976
2010	5	65	20.80071511	15.15652219	11.15326857	21.92340378	8.731390987	7.723664678
2010	6	66	24.13144254	15.39186924	10.81428228	27.68645505	10.15289595	9.278723208
2010	7	67	27.10653199	16.70246375	11.44074238	30.60666699	11.59653367	10.52914404
2010	8	68	24.76720033	17.74127115	11.55065729	25.37985201	11.02337761	9.644057802
2010	9	69	20.84930137	18.53179239	11.56918682	18.84685895	9.143371943	7.851876431
2010	10	70	21.69635829	20.50672212	13.41123424	17.5870917	8.293695215	7.374442762
2010	11	71	25.6764523	20.26100259	15.77533267	18.99098886	7.69416241	7.362454951
2010	12	72	33.1980613	19.73614903	19.25402382	22.78900508	8.061130533	8.123838132
2011	1	73	34.4621228	17.3362014	19.80885139	22.43431864	7.891197935	7.867720693
2011	2	74	24.91171419	13.57397354	15.34546463	16.28203078	6.473446026	6.055018032
2011	3	75	20.76509074	13.7469231	13.58267391	14.63245222	6.509853653	5.762330852
2011	4	76	16.85855354	12.89475807	10.62527867	13.78256182	6.212256487	5.429066211
2011	5	77	18.53454358	13.5969147	10.00337961	17.63497887	7.219384342	6.520553003
2011	6	78	21.48154026	13.68546954	9.690197178	22.41564072	8.352512132	7.807854664
2011	7	79	24.12647838	14.72125586	10.24983839	24.98559665	9.507654741	8.843755305
2011	8	80	22.02202438	15.49326775	10.34835042	20.8934682	9.011277661	8.084924841
2011	9	81	18.47773789	16.03585652	10.36139915	15.61931175	7.449728281	6.562605297
2011	10	82	19.13380158	17.59460027	12.00551326	14.65320359	6.732621124	6.140262329
2011	11	83	22.52860105	17.2409267	14.12395943	15.92241165	6.223879307	6.1084495
2011	12	84	29.02371305	16.66617295	17.26087806	19.26043515	6.504984036	6.725232522
2012	1	85	30.04611832	14.52384613	17.79778169	19.14192474	6.358386085	6.504346524
2012	2	86	22.41284038	11.68277067	14.30995873	14.51344537	5.395221642	5.175485504
2012	3	87	17.77715475	11.31326746	12.14400593	12.60567081	5.216346246	4.724077469
2012	4	88	14.427562	10.55341867	9.530764838	12.03943664	4.987648979	4.46136918
2012	5	89	15.84618106	11.06498769	9.008313678	15.57446279	5.80552977	5.364283722
2012	6	90	18.25181322	11.0690772	8.74870422	19.88559968	6.707878067	6.402559095
2012	7	91	20.28917851	11.84123405	9.261929335	22.15802155	7.604273259	7.205080535
2012	8	92	18.33748841	12.40074878	9.360135019	18.55003026	7.175592189	6.54702638
2012	9	93	15.31176415	12.77589437	9.39635	13.96524242	5.92212947	5.303170077
2012	10	94	15.83963607	13.94887284	10.92460622	13.24077851	5.358460794	4.967274327
2012	11	95	18.60303104	13.5896885	12.8789484	14.51416389	4.96232897	4.944392736
2012	12	96	23.78200403	13.06439803	15.72274164	17.60134187	5.185805017	5.42898046
2013	1	97	24.32843724	11.33520396	16.15727935	17.46841849	5.05860025	5.223864889
2013	2	98	17.34794995	8.782205836	12.50940159	12.79687098	4.137863261	3.999094064
2013	3	99	14.3334242	8.821047464	11.08746411	11.63507206	4.157845854	3.797468096
2013	4	100	11.56190441	8.204718196	8.70388982	11.12402073	3.971186107	3.576560317
2013	5	101	12.63111048	8.582661972	8.226590787	14.41163915	4.618636812	4.291669001
2013	6	102	14.4992231	8.569518298	7.993087552	18.46433273	5.338049637	5.12009735
2013	7	103	16.09359854	9.152565284	8.469832513	20.66740604	6.059421825	5.766896384
2013	8	104	14.5250154	9.570112379	8.567032468	17.36761362	5.726447596	5.244655939
2013	9	105	12.09600581	9.846645111	8.602359195	13.0938111	4.729284153	4.246906917
2013	10	106	12.47038831	10.74199131	10.00024592	12.41191694	4.27810484	3.973176105
2013	11	107	14.60771975	10.46220186	11.79258578	13.6078743	3.960292445	3.951275635
2013	12	108	18.66702692	10.05727616	14.41399234	16.53230765	4.1396995	4.339898812
