# Supplementary material for: Seasonal variation and etiologic inferences of childhood pneumonia and diarrhea mortality in India
Source: eLife. 2019 Aug 27;8:e46202. doi: 10.7554/eLife.46202 (PMC6759316; doi:10.7554/eLife.46202)
Supplement: Figure 8—source data 1. [file elife-46202-fig8-data1.csv]

month	month_label	disease	age	region	expected_deaths	rr	rr_lb	rr_ub
1	Apr	diarrhea	1mto14yr	humid_subtrop	20.23424	1	1	1
2	May	diarrhea	1mto14yr	humid_subtrop	25.78401	1.233170698	1.102631657	1.379164076
3	Jun	diarrhea	1mto14yr	humid_subtrop	32.92461	1.627173234	1.33188697	1.987925997
4	Jul	diarrhea	1mto14yr	humid_subtrop	37.03179	1.771117721	1.388005881	2.259974562
5	Aug	diarrhea	1mto14yr	humid_subtrop	31.03915	1.484507929	1.163109237	1.894717814
6	Sep	diarrhea	1mto14yr	humid_subtrop	23.02337	1.137842248	0.913724433	1.416931555
7	Oct	diarrhea	1mto14yr	humid_subtrop	21.48888	1.027747923	0.8328361	1.268275707
8	Nov	diarrhea	1mto14yr	humid_subtrop	23.69874	1.1712201	0.926828176	1.480054833
9	Dec	diarrhea	1mto14yr	humid_subtrop	29.79163	1.424843065	1.099243778	1.846885833
10	Jan	diarrhea	1mto14yr	humid_subtrop	31.11784	1.488271546	1.154221508	1.91900097
11	Feb	diarrhea	1mto14yr	humid_subtrop	23.61221	1.25029668	1.021354385	1.530557671
12	Mar	diarrhea	1mto14yr	humid_subtrop	21.54476	1.030420395	0.915671945	1.159548674
13	Apr	diarrhea	1mto14yr	humid_subtrop	20.21671	0.99913367	0.998158493	1.000109801
1	Apr	diarrhea	1mto14yr	trop_savan	8.249588	1	1	1
2	May	diarrhea	1mto14yr	trop_savan	9.564363	1.121975444	1.003207135	1.25480457
3	Jun	diarrhea	1mto14yr	trop_savan	11.165126	1.353416195	1.107809149	1.6534756
4	Jul	diarrhea	1mto14yr	trop_savan	12.901367	1.513432412	1.18606068	1.931163983
5	Aug	diarrhea	1mto14yr	trop_savan	12.327747	1.446142275	1.133049818	1.845750687
6	Sep	diarrhea	1mto14yr	trop_savan	10.153631	1.230804601	0.988376234	1.532695662
7	Oct	diarrhea	1mto14yr	trop_savan	9.160334	1.074579618	0.870786189	1.326067603
8	Nov	diarrhea	1mto14yr	trop_savan	8.642274	1.047600742	0.829003776	1.32383874
9	Dec	diarrhea	1mto14yr	trop_savan	9.471056	1.11102986	0.857141878	1.440120219
10	Jan	diarrhea	1mto14yr	trop_savan	9.847006	1.155131678	0.89585656	1.489445133
11	Feb	diarrhea	1mto14yr	trop_savan	8.464205	1.099302287	0.898008632	1.34571704
12	Mar	diarrhea	1mto14yr	trop_savan	8.658446	1.015704223	0.902594579	1.142988329
13	Apr	diarrhea	1mto14yr	trop_savan	8.246118	0.999579406	0.998603793	1.000555972
1	Apr	diarrhea	1mto14yr	hot_semiarid	7.138823	1	1	1
2	May	diarrhea	1mto14yr	hot_semiarid	8.561603	1.160614551	1.037756044	1.298018107
3	Jun	diarrhea	1mto14yr	hot_semiarid	10.329631	1.44696542	1.184381815	1.767765174
4	Jul	diarrhea	1mto14yr	hot_semiarid	11.847856	1.606100352	1.258683546	2.049409757
5	Aug	diarrhea	1mto14yr	hot_semiarid	10.908615	1.478776456	1.158618638	1.887402579
6	Sep	diarrhea	1mto14yr	hot_semiarid	8.833204	1.237347312	0.993630245	1.540843165
7	Oct	diarrhea	1mto14yr	hot_semiarid	8.259945	1.119721605	0.907367024	1.381774343
8	Nov	diarrhea	1mto14yr	hot_semiarid	8.366566	1.171981135	0.92743041	1.481016543
9	Dec	diarrhea	1mto14yr	hot_semiarid	9.595183	1.300727085	1.003490272	1.686006329
10	Jan	diarrhea	1mto14yr	hot_semiarid	9.788298	1.326905827	1.029075137	1.710933449
11	Feb	diarrhea	1mto14yr	hot_semiarid	7.845935	1.177555159	0.961932591	1.441510732
12	Mar	diarrhea	1mto14yr	hot_semiarid	7.581749	1.027785128	0.913330144	1.156583166
13	Apr	diarrhea	1mto14yr	hot_semiarid	7.134799	0.999436211	0.998460738	1.000412637
